# Supplementary material for: Altered predictive control during memory suppression in PTSD
Source: Nat Commun. 2022 Jun 8;13:3300. doi: 10.1038/s41467-022-30855-x (PMC9177681; doi:10.1038/s41467-022-30855-x)
Supplement: Supplementary file 4 — Source Data [file 41467_2022_30855_MOESM4_ESM.xlsx]

## Sheet: source_data
Group	Reactive_rHIP	Predictive_rHIP	Reactive_cHIP	Predictive_cHIP	Reactive_PC	Predictive_PC	Reactive_wHIP	Predictive_wHIP	Intrusion	Avoidance	Anhedonia	AnxArousal	Mood	DysArousal	Depression	SAnxiety
NE	0.758245029275846	-0.722464664421077	1.14259028919086	-0.378817138907803	0.981797960104159	-1.13707299777982	0.950417659233353	-0.55064090166444	NaN	NaN	NaN	NaN	NaN	NaN	NaN	NaN
NE	-0.189822715859452	-0.91108165201807	-0.188666124211638	-1.44711334286377	-0.0629485238189585	-0.110647533138947	-0.189244420035545	-1.17909749744092	NaN	NaN	NaN	NaN	NaN	NaN	NaN	NaN
NE	-0.0370320414821227	-1.2261557945817	0.386346213479579	-0.88553983050707	1.29025479598796	-1.12768907106523	0.174657085998728	-1.05584781254439	NaN	NaN	NaN	NaN	NaN	NaN	NaN	NaN
NE	-0.405206814480518	0.0212799983431683	-0.595234027480413	-0.263875427493793	-0.13475824242343	-0.7069217044763	-0.500220420980465	-0.121297714575312	NaN	NaN	NaN	NaN	NaN	NaN	NaN	NaN
NE	-0.0112757924266093	-0.0665052657753512	-0.241285940843962	-0.205598020251063	0.405701400541024	-0.370387369926189	-0.126280866635286	-0.136051643013207	NaN	NaN	NaN	NaN	NaN	NaN	NaN	NaN
NE	-0.0409356372528647	-0.0918192269925105	-1.34275212614682	0.0570605420032677	0.417970204366953	-2.30038449418274	-0.691843881699845	-0.0173793424946214	NaN	NaN	NaN	NaN	NaN	NaN	NaN	NaN
NE	-0.117664887554207	-0.388651350608492	0.141451622156949	-1.17684828148516	-0.783637539395006	-0.673258128517596	0.011893367301371	-0.782749816046827	NaN	NaN	NaN	NaN	NaN	NaN	NaN	NaN
NE	-1.18258275697164	0.176104430967334	-0.66141268006471	0.109592686097511	0.359112157519201	-1.13986252511512	-0.921997718518176	0.142848558532423	NaN	NaN	NaN	NaN	NaN	NaN	NaN	NaN
NE	-0.092779356937646	-0.996542829046048	0.429934733451703	-1.20986008418864	0.432092869462316	-3.15745804558182	0.168577688257028	-1.10320145661734	NaN	NaN	NaN	NaN	NaN	NaN	NaN	NaN
NE	-0.0052468811370457	-0.267869170119647	1.75533791767494	-0.408118891943472	-0.74558023738503	0.181302593840772	0.875045518268945	-0.337994031031559	NaN	NaN	NaN	NaN	NaN	NaN	NaN	NaN
NE	-0.0530509373127555	-0.0440227211110019	-0.344795129636492	-0.0373323720353726	-0.826015974167507	-0.185104141704884	-0.198923033474624	-0.0406775465731873	NaN	NaN	NaN	NaN	NaN	NaN	NaN	NaN
NE	0.328708133235423	-0.49821809316922	0.131844389340962	-0.212222507858136	-0.112990086080579	-0.199480008588134	0.230276261288193	-0.355220300513678	NaN	NaN	NaN	NaN	NaN	NaN	NaN	NaN
NE	-0.139437112778577	-0.0824788596345464	-0.383840891260338	-0.398770061804944	-1.29908149867401	-0.529787845074238	-0.261639002019458	-0.240624460719745	NaN	NaN	NaN	NaN	NaN	NaN	NaN	NaN
NE	-0.763027866612287	-0.613318428393077	0.0368652337206941	-0.0324238497324956	-0.0762854234635112	-0.0763235003587016	-0.363081316445796	-0.322871139062786	NaN	NaN	NaN	NaN	NaN	NaN	NaN	NaN
NE	-0.0637714332166426	-0.145782384443047	-0.0821824929710945	-0.0680691923568007	0.792905533682596	-0.803705290580938	-0.0729769630938686	-0.106925788399924	NaN	NaN	NaN	NaN	NaN	NaN	NaN	NaN
NE	0.44740946858726	-1.53670555525235	0.560910019323458	-1.00148179623517	-0.38318650969678	-0.920090718548444	0.504159743955359	-1.26909367574376	NaN	NaN	NaN	NaN	NaN	NaN	NaN	NaN
NE	0.0249726262136201	-0.187004664587749	0.0868036175201726	0.199496547833836	-0.0371634480136013	0.0823553427505716	0.0558881218668964	0.00624594162304395	NaN	NaN	NaN	NaN	NaN	NaN	NaN	NaN
NE	0.295053140708022	-0.294225963089382	-0.287470882969578	0.2724819308291	-0.425147056971921	-1.02470210959283	0.00379112886922212	-0.0108720161301407	NaN	NaN	NaN	NaN	NaN	NaN	NaN	NaN
NE	-1.85907136701406	-0.716911262361267	-0.366693498479307	-0.504354161311419	-0.299475029687218	-2.96202276470071	-1.11288243274668	-0.610632711836343	NaN	NaN	NaN	NaN	NaN	NaN	NaN	NaN
NE	-0.0416242576425023	-0.13829487968745	0.00916124350241737	-0.0941897494073354	-0.1013925045441	-0.360948212763192	-0.0162315070700425	-0.116242314547393	NaN	NaN	NaN	NaN	NaN	NaN	NaN	NaN
NE	-0.177294290084849	-0.0585438300660861	0.10931876878921	0.048123402760634	0.509454610213211	0.479338495982959	-0.0339877606478192	-0.00521021365272607	NaN	NaN	NaN	NaN	NaN	NaN	NaN	NaN
NE	-1.5357879474795	-1.95101198540704	-0.00213252343702313	0.00294720389927749	0.709338201888025	2.16121311804988	-0.768960235458262	-0.974032390753881	NaN	NaN	NaN	NaN	NaN	NaN	NaN	NaN
NE	-0.347899053601596	-0.0466684873424801	-1.02354256030383	0.455358547376047	-0.400939093535799	-0.036831579905837	-0.685720806952714	0.204345030016784	NaN	NaN	NaN	NaN	NaN	NaN	NaN	NaN
NE	0.0110875583393312	-0.0678296215885219	-0.0244908124817819	0.0444941900287292	-0.0204763255212386	-0.0127547334862126	-0.00670162707122534	-0.0116677157798964	NaN	NaN	NaN	NaN	NaN	NaN	NaN	NaN
NE	0.246817361953148	-0.117149592036647	-0.0128188525349093	-0.183584274375233	0.126955258596619	0.127851826094841	0.116999254709119	-0.15036693320594	NaN	NaN	NaN	NaN	NaN	NaN	NaN	NaN
NE	-0.461994836658697	0.152978188274281	-0.451697768067066	0.835550819461632	-0.314174998058347	0.0189618702898756	-0.456846302362881	0.494264503867957	NaN	NaN	NaN	NaN	NaN	NaN	NaN	NaN
NE	-0.364820667664169	-0.346351570338271	-0.0639263126116358	-0.3439926085126	0.606361351604075	-2.20790560186431	-0.214373490137902	-0.345172089425436	NaN	NaN	NaN	NaN	NaN	NaN	NaN	NaN
NE	-0.0785378087548851	0.0230615682959337	-0.0547352909959735	-0.0365478654193624	-0.165492240753759	-1.20736438374944	-0.0666365498754293	-0.00674314856171434	NaN	NaN	NaN	NaN	NaN	NaN	NaN	NaN
NE	-2.07082396805983	-0.255888158480724	-0.690778714824671	-0.0884927526956768	-0.103286432449958	-0.0506887611714671	-1.38080134144225	-0.1721904555882	NaN	NaN	NaN	NaN	NaN	NaN	NaN	NaN
NE	-0.235285236995157	-0.0161760474866513	-0.747486381311352	-0.567396495944948	0.0661933606664845	-0.376453188930845	-0.491385809153254	-0.2917862717158	NaN	NaN	NaN	NaN	NaN	NaN	NaN	NaN
NE	-0.615088048673285	-0.724788387377279	-0.207488536618017	-0.313611335155988	0.538792690969669	-0.759934445277935	-0.411288292645651	-0.519199861266634	NaN	NaN	NaN	NaN	NaN	NaN	NaN	NaN
NE	0.340582330162626	-0.790075848534954	0.00316738258821933	-0.021976475490996	-0.0679695015072032	-0.153465521994843	0.171874856375423	-0.406026162012975	NaN	NaN	NaN	NaN	NaN	NaN	NaN	NaN
NE	0.218553029403265	-1.16259032294352	-0.130510588537399	-0.6618484892641	1.79754422916844	-0.818416120033765	0.044021220432933	-0.91221940610381	NaN	NaN	NaN	NaN	NaN	NaN	NaN	NaN
NE	-0.51664999533035	0.0316756856236767	0.0380637121812281	-0.37633262807521	-1.84715078045486	-0.859208722661844	-0.239293141574561	-0.172328471225767	NaN	NaN	NaN	NaN	NaN	NaN	NaN	NaN
NE	0.0252898797021632	-0.354720453585666	-0.141218549710749	-0.377797820849644	0.513313473181916	-0.864087910417581	-0.057964335004293	-0.366259137217655	NaN	NaN	NaN	NaN	NaN	NaN	NaN	NaN
NE	-0.396775637712479	-0.506873533018364	0.184749718081649	-2.46727836940112	-0.161952119073761	-0.657478553234615	-0.106012959815415	-1.48707595120974	NaN	NaN	NaN	NaN	NaN	NaN	NaN	NaN
NE	-1.31942318358021	-0.0144038418598051	-0.185855927757558	-1.37595190571306	0.621455064636638	-2.5164680379182	-0.752639555668882	-0.695177873786434	NaN	NaN	NaN	NaN	NaN	NaN	NaN	NaN
NE	0.0885149462619283	-1.16748936200208	-0.187816616078951	-0.503608326454242	-0.0256848392714882	-0.243738269382915	-0.0496508349085111	-0.835548844228163	NaN	NaN	NaN	NaN	NaN	NaN	NaN	NaN
NE	-1.05045185848364	-0.366482591953929	0.00868310314113095	-0.00574647804303628	0	0	-0.520884377671255	-0.186114534998483	NaN	NaN	NaN	NaN	NaN	NaN	NaN	NaN
NE	-0.727953391748942	0.381713870679915	-0.0585031469367852	-0.00574526126252901	-0.464116546829549	-0.368237488858996	-0.393228269342864	0.187984304708693	NaN	NaN	NaN	NaN	NaN	NaN	NaN	NaN
NE	0.513730880676778	-0.303454941034656	-0.335949146813852	0.1742070369938	-0.118093502144149	-0.221856366455368	0.0888908669314628	-0.0646239520204282	NaN	NaN	NaN	NaN	NaN	NaN	NaN	NaN
NE	0.0360385746235553	-0.024468610458324	-0.16747936480876	-0.269501466942885	0.215473244430182	-0.560267743421581	-0.0657203950926022	-0.146985038700604	NaN	NaN	NaN	NaN	NaN	NaN	NaN	NaN
NE	0.770086323451142	0.00921427808205105	0.15739153995517	0.00689931199356127	1.82437601826243	-1.32041934123136	0.463738931703156	0.00805679503780616	NaN	NaN	NaN	NaN	NaN	NaN	NaN	NaN
NE	0.624292501479038	-1.48849955422472	0.171829788799766	-0.264289150541951	0.056065436595823	0.00497846041961035	0.398061145139402	-0.876394352383336	NaN	NaN	NaN	NaN	NaN	NaN	NaN	NaN
NE	0.0462448864784682	-1.46513213219952	-0.190904732686923	-0.379928619613141	-0.154867091003603	-1.42732936341129	-0.0723299231042274	-0.922530375906331	NaN	NaN	NaN	NaN	NaN	NaN	NaN	NaN
NE	-0.289028647951419	-0.114772354702672	-0.128021717704459	-0.294640384864152	-0.0353521364734098	-0.283626065490442	-0.208525182827939	-0.204706369783412	NaN	NaN	NaN	NaN	NaN	NaN	NaN	NaN
NE	-0.369000775875678	0.0483063337228719	-0.131520939647037	-0.113945570576439	-0.993063337378465	-0.442165483623995	-0.250260857761357	-0.0328196184267835	NaN	NaN	NaN	NaN	NaN	NaN	NaN	NaN
NE	0.386780166663583	1.0914959548092	0.0321834194864598	-0.0732288103786829	-0.121537142133829	-0.0437091224281175	0.209481793075021	0.509133572215259	NaN	NaN	NaN	NaN	NaN	NaN	NaN	NaN
NE	-0.501433970585754	-0.297667886663269	-0.421942270265299	-0.447477176039094	0.124688434074949	-0.108223377800023	-0.461688120425527	-0.372572531351182	NaN	NaN	NaN	NaN	NaN	NaN	NaN	NaN
NE	0.0115273704497787	-0.018553935641574	-0.00155744617761183	-0.451464268968265	0.00218707413832607	-0.968860681312303	0.00498496213608345	-0.235009102304919	NaN	NaN	NaN	NaN	NaN	NaN	NaN	NaN
NE	-0.345177341178284	-0.0363518726062756	0.00749282236869163	0.0217083875193079	-0.00349489023763391	-0.0253359029702477	-0.168842259404796	-0.00732174254348383	NaN	NaN	NaN	NaN	NaN	NaN	NaN	NaN
NE	-0.196330326420462	-0.188863371375294	0.0731992682032853	-0.582222933583814	-0.179787225404286	0.113099839200937	-0.0615655291085883	-0.385543152479554	NaN	NaN	NaN	NaN	NaN	NaN	NaN	NaN
NE	-0.0524121760317589	-0.684200082107844	-0.230312394237779	-1.62019963685547	0.17831969988813	-1.12499587842173	-0.141362285134769	-1.15219985948166	NaN	NaN	NaN	NaN	NaN	NaN	NaN	NaN
NE	0.313112240122316	-1.06655179366406	-0.042457825253972	-0.16364163011763	0.22362672157958	-0.967559658521907	0.135327207434172	-0.615096711890844	NaN	NaN	NaN	NaN	NaN	NaN	NaN	NaN
NE	-0.771682334875736	0.703009416307447	-0.533357134529057	-0.483953578942425	-1.06359220766514	-0.231758346081918	-0.652519734702397	0.109527918682511	NaN	NaN	NaN	NaN	NaN	NaN	NaN	NaN
NE	-0.20684229795403	0.115872958589279	-0.160146205900107	0.0442627554953371	0.00971775678391991	-0.68226682453705	-0.183494251927069	0.0800678570423081	NaN	NaN	NaN	NaN	NaN	NaN	NaN	NaN
NE	-0.487151777106829	0.0203454086652711	-0.136261952511633	0.0257782167998431	-0.332192653493242	-1.27389538256934	-0.311706864809231	0.0230618127325571	NaN	NaN	NaN	NaN	NaN	NaN	NaN	NaN
NE	-0.0724864372642482	0.148140938054679	-0.615414957791104	-0.138395164011245	-0.277371389938126	-0.157270921300558	-0.343950697527676	0.00487288702171691	NaN	NaN	NaN	NaN	NaN	NaN	NaN	NaN
NE	0.122683306884608	0.0204820712624195	-0.0877073404210772	-0.227786248625894	-0.0619663818691934	-0.950370043752166	0.0174879832317654	-0.103652088681737	NaN	NaN	NaN	NaN	NaN	NaN	NaN	NaN
NE	-1.06198854079078	-0.748536510479069	-0.00492635966925709	-0.29182547821303	0.240909235193967	-1.06053524337671	-0.53345745023002	-0.52018099434605	NaN	NaN	NaN	NaN	NaN	NaN	NaN	NaN
NE	-2.72193544420663	-0.34438219719805	-1.90821155978831	1.69915078285326	-1.70246309369184	0.256987213159581	-2.31507350199747	0.677384292827605	NaN	NaN	NaN	NaN	NaN	NaN	NaN	NaN
NE	0	0	1.43871768396469	-0.39339893618045	1.93150508785845	-1.22301370123815	0.719358841982345	-0.196699468090225	NaN	NaN	NaN	NaN	NaN	NaN	NaN	NaN
NE	0.253995640180148	-0.53858603776695	-0.219716771568454	-0.244056677380193	0.441782451055079	-1.40044174525338	0.017139434305847	-0.391321357573572	NaN	NaN	NaN	NaN	NaN	NaN	NaN	NaN
NE	-0.592024636132388	0.14350150412187	0.103153499868698	1.84740291168319	0.00827762958246143	-0.00734039460556149	-0.244435568131845	0.995452207902531	NaN	NaN	NaN	NaN	NaN	NaN	NaN	NaN
NE	0.467317406909274	-0.701424297734296	0.074990604590713	0.193578153098274	-0.487236750666815	-0.051084948422456	0.271154005749994	-0.253923072318011	NaN	NaN	NaN	NaN	NaN	NaN	NaN	NaN
NE	0.128440764388044	-0.20926509697313	-0.311822798049465	-0.989380356819041	-0.410355706716683	-1.08071104409062	-0.0916910168307105	-0.599322726896085	NaN	NaN	NaN	NaN	NaN	NaN	NaN	NaN
NE	-0.11375165146934	-0.492911641733412	-0.324235106341101	-0.700653722182561	-0.0015648373193359	-0.41067836845558	-0.218993378905221	-0.596782681957986	NaN	NaN	NaN	NaN	NaN	NaN	NaN	NaN
NE	-0.0261237202718653	-0.100476036773717	-0.29535772718863	-2.04183577702087	-0.146491440545229	-1.39016472611851	-0.160740723730248	-1.07115590689729	NaN	NaN	NaN	NaN	NaN	NaN	NaN	NaN
NE	0.725505365785673	-1.1222187479983	1.00171941718841	-1.21694436070606	0.559021572746331	-1.24365547286116	0.863612391487041	-1.16958155435218	NaN	NaN	NaN	NaN	NaN	NaN	NaN	NaN
NE	-7.08260864156063e-05	-0.000119045647043315	-0.000934243439680373	-0.00266049273874384	-0.128994147599683	1.35844530678989	-0.00050253476304799	-0.00138976919289358	NaN	NaN	NaN	NaN	NaN	NaN	NaN	NaN
NE	-1.25208231310269	1.0601948227544	-0.821518753319345	-0.071239315692305	-0.358116090945131	-0.676323122907602	-1.03680053321102	0.494477753531047	NaN	NaN	NaN	NaN	NaN	NaN	NaN	NaN
NE	0.915977518358374	-0.888786570665612	-0.691816087856746	-1.17870557723474	-0.896417204806496	-1.82188417382634	0.112080715250814	-1.03374607395018	NaN	NaN	NaN	NaN	NaN	NaN	NaN	NaN
PTSD-	-0.0472378748695481	-0.228091158037871	-0.427597205349772	-1.19145695662931	0.0279390108034157	-0.173556637806375	-0.23741754010966	-0.709774057333592	0.194444444444444	0.111111111111111	0.138888888888889	0.194444444444444	0.111111111111111	0.166666666666667	0.253968253968254	0.4
PTSD-	-0.216924225724185	-0.513229446163435	-0.0962601811520914	-0.194120202493265	-0.0376700948145411	-0.0390534990558913	-0.156592203438138	-0.35367482432835	0	0.111111111111111	0	0.111111111111111	0.222222222222222	0.444444444444444	0	0.25
PTSD-	0.173045986448387	0.0473021012548066	0.039844156511056	-0.221462938230021	-0.745443791478513	-0.151861532052663	0.106445071479722	-0.0870804184876072	0.125	0	0.25	0.375	0.125	0.125	0.0317460317460317	0.3625
PTSD-	-0.694616305312232	1.01514820918242	-0.621304326303676	0.854952797682479	-0.00192799946835126	0.00318761368759351	-0.657960315807954	0.935050503432449	0	0	0	0	0.5	0.5	0.111111111111111	0.3875
PTSD-	-0.0860537523526563	0.161471348799823	-0.182072253723197	0.34214609451676	0.326295601437537	-1.18044977307073	-0.134063003037927	0.251808721658291	0.117647058823529	0.117647058823529	0.294117647058824	0.176470588235294	0.117647058823529	0.117647058823529	0.0634920634920635	0.5125
PTSD-	-0.470503873886442	-0.346615161652989	0.990454946336385	-0.616462235870277	0.947625448724814	-1.45957882164016	0.259975536224971	-0.481538698761633	0.270833333333333	0.104166666666667	0.1875	0.0625	0.125	0.166666666666667	0.317460317460317	0.6875
PTSD-	1.13811035592146	-1.78211797806923	-0.0761975922676842	-0.070028917267405	0.0223043880884596	-0.476940177937215	0.530956381826888	-0.926073447668319	0.3	0.2	0	0.3	0.2	0	0.0158730158730159	0.275
PTSD-	-0.0389326552409731	-0.191776322845014	-1.04484577977226	-0.0025465075306586	-0.70363749110077	-0.350058586645205	-0.541889217506616	-0.0971614151878364	0.178571428571429	0.214285714285714	0.0357142857142857	0	0.357142857142857	0.107142857142857	0.0476190476190476	0.4125
PTSD-	-0.0282716889649272	-0.0428087338135623	-0.0232033114872306	-0.0242126962632008	-0.438389463471309	-0.814817408037001	-0.0257375002260789	-0.0335107150383816	0	0	0	0	0.5	0.5	0.0158730158730159	0.275
PTSD-	0.288565066128811	-0.606995039523401	-0.109603068483672	-0.0132240916624574	-0.636436496916606	-0.551358321727089	0.0894809988225695	-0.310109565592929	0.111111111111111	0.222222222222222	0.111111111111111	0.444444444444444	0	0.111111111111111	0	0.4125
PTSD-	0	0	0	0	-0.806130557867578	-1.20020589489949	0	0	0.125	0	0.0625	0.25	0.3125	0.25	0.0793650793650794	0.3875
PTSD-	0.00344503182222435	-0.280211388296431	-0.109437162872294	-0.11101213518916	-0.00217935122134508	-2.48823628028874	-0.052996065525035	-0.195611761742796	0.142857142857143	0	0.285714285714286	0.428571428571429	0.142857142857143	0	0	0.25
PTSD-	-0.722747660580568	0.102646846630108	-0.0150344429992932	0.00105880535217779	-0.0166765766494939	0.395762858223732	-0.368891051789931	0.0518528259911429	0.172413793103448	0.103448275862069	0.0344827586206897	0.172413793103448	0.206896551724138	0.172413793103448	0.285714285714286	0.475
PTSD-	-0.000386575321995129	-0.000302288024616736	0.000723549079344886	-0.000998707006943666	3.38431060586992	-2.75819301342999	0.000168486878674878	-0.000650497515780201	0.6	0	0	0.2	0	0	0	0.25
PTSD-	-0.0582487462017333	-2.12988533238314	-0.395423867348751	0.0998289386886717	0.333512679405756	-3.57051930890967	-0.226836306775242	-1.01502819684723	0.12	0.08	0.08	0.24	0.12	0.32	0.174603174603175	0.3
PTSD-	-0.00109803335750411	-0.0274364459865557	-0.0613308688881218	-0.230508653421558	-0.0559971963188476	-0.109598355135654	-0.031214451122813	-0.128972549704057	0.148148148148148	0.0740740740740741	0.111111111111111	0.222222222222222	0.148148148148148	0.148148148148148	0.126984126984127	0.475
PTSD-	0.608916056931199	-0.332912424362669	0.244729867638854	-0.256926476463069	1.38217466190783	-0.601007110564386	0.426822962285026	-0.294919450412869	0.28	0.16	0.04	0.16	0.12	0.2	0.0793650793650794	0.525
PTSD-	-0.462119126252099	-0.110637862110856	-1.62633456653138	-0.498824463539159	0.532971343230156	-1.51879263239328	-1.04422684639174	-0.304731162825008	0.205882352941176	0.176470588235294	0.117647058823529	0.147058823529412	0.205882352941176	0.0882352941176471	0.111111111111111	0.6
PTSD-	-0.25970876859988	-1.40057611817523	-0.345763877829964	-1.22077798505443	0.383794984701378	-2.03268537129327	-0.302736323214922	-1.31067705161483	0	1	0	0	0	0	0.0158730158730159	0.3125
PTSD-	0.261226669111763	-0.0659220953658314	0.121707498527315	-0.0806393602377027	-0.14997277069948	0.186590458988891	0.191467083819539	-0.073280727801767	0.259259259259259	0.111111111111111	0.296296296296296	0.037037037037037	0.0740740740740741	0.0740740740740741	0.111111111111111	0.3375
PTSD-	0.00242219611750713	-0.0958773152779917	-1.14287234811058	-1.73717879386267	-0.993305621513438	-0.177403721097972	-0.570225075996536	-0.916528054570331	0	0	0	0	0	0	0	0.25
PTSD-	0.697092669724183	0.234628655092428	0.680817548172829	0.0929339868504166	-0.194826175777575	-0.263974049525714	0.688955108948506	0.163781320971422	0.375	0.125	0	0	0.25	0.25	0	0.3
PTSD-	-0.0491060770258222	-0.437135180369569	-0.585813194259016	-0.895960770604149	-0.127661014400296	-0.609603093759848	-0.317459635642419	-0.666547975486859	0	0	0	0	0	0	0.0158730158730159	0.4
PTSD-	1.18836825255116	-1.51268557371437	-0.0190334906427261	0.00549353413056971	-0.00299776394211794	0.0068941370165328	0.584667380954215	-0.753596019791899	0	1	0	0	0	0	0.0952380952380952	0.4875
PTSD-	-0.0776545979174827	-0.0804589153768119	0.021039790167986	-0.146727613560191	-0.0237222472078575	-0.0597240265197257	-0.0283074038747484	-0.113593264468501	0	0	0	0	0	1	0.0634920634920635	0.4
PTSD-	-0.0147014088223307	0.0215125764521942	0.157415449542027	-0.0543781923792542	0.0880373555703964	-0.319467397901024	0.0713570203598482	-0.01643280796353	0.230769230769231	0.153846153846154	0	0.384615384615385	0.153846153846154	0.0769230769230769	0.0317460317460317	0.4125
PTSD-	-0.633631135315341	-1.2335743662069	-1.42318970458928	-1.12385952223167	0.0204255784195577	0.0766820448581623	-1.02841041995231	-1.17871694421929	0	0.111111111111111	0.111111111111111	0.111111111111111	0.444444444444444	0.222222222222222	0	0.2875
PTSD-	0.559168815507054	4.0899386645178	-1.26920472168309	0.991134604512736	-0.0083302038194424	0.20541332402034	-0.355017953088016	2.54053663451527	0.1	0.1	0	0.3	0.5	0	0	0.3125
PTSD-	-0.128831879439905	-0.384951211858867	0	0	0.0113201229750176	-0.374617055114899	-0.0644159397199525	-0.192475605929433	0.208333333333333	0.25	0	0.208333333333333	0.125	0.208333333333333	0.0793650793650794	0.275
PTSD-	-1.765108988117	-0.684103610541948	-1.98716242033578	0.321643203783388	0.631410677794463	-1.67979168120567	-1.87613570422639	-0.18123020337928	0	1	0	0	0	0	0.0158730158730159	0.3625
PTSD-	0.182227752515172	0.166492492070209	-0.15144953353012	-0.248232762756275	0.11396626363928	0.023723059939868	0.015389109492526	-0.040870135343033	0.111111111111111	0	0.111111111111111	0.333333333333333	0.111111111111111	0.333333333333333	0	0.325
PTSD-	-0.389191663741738	0.00828768016616297	0.491102214848252	0.272740138110099	0.166810197643263	0.329795639017618	0.0509552755532568	0.140513909138131	0	0	0	1	0	0	0	0.25
PTSD-	-0.00185227880969961	-0.0976892600195632	-0.043832567746648	-0.105761942652678	0.115548210926349	-0.257019039363275	-0.0228424232781738	-0.10172560133612	0.0869565217391304	0.0434782608695652	0.347826086956522	0	0.347826086956522	0.0869565217391304	0.142857142857143	0.5375
PTSD-	-0.00695210200260253	-0.0191955257338782	-1.04732987078627	0.279865555007728	1.8535484694575	-2.66688312124667	-0.527140986394436	0.130335014636925	0	0.285714285714286	0.428571428571429	0.142857142857143	0	0.142857142857143	0.0952380952380952	0.375
PTSD-	-0.750186762271952	-0.413536264825795	-0.499778065973724	-0.254251351292761	-0.359769567031241	-0.51379154649507	-0.624982414122838	-0.333893808059278	0.333333333333333	0	0	0.111111111111111	0.333333333333333	0.222222222222222	0.0317460317460317	0.3375
PTSD-	-1.02002281036596	0.33430163570727	-0.513118579817601	-0.0409819331559535	-0.825106047954534	0.822749995096131	-0.766570695091781	0.146659851275658	0.333333333333333	0.166666666666667	0	0.166666666666667	0.333333333333333	0	0.0476190476190476	0.35
PTSD-	-0.00343582615660295	-0.0645416099953975	-0.417458025853647	-0.116487598283341	0.0301382896229143	-0.228716660137093	-0.210446926005125	-0.0905146041393692	0.714285714285714	0	0	0.285714285714286	0	0	0	0.4
PTSD-	0.00779728839044887	0.00446655675450739	0.025923764800606	0.00156911181254843	0.0185881485308177	0.0322906410601629	0.0168605265955274	0.00301783428352791	0.4	0	0.2	0.2	0.2	0	0.0476190476190476	0.25
PTSD-	-0.193653326638721	-0.136403222485974	-1.34002328253459	-1.67012951461086	-0.0428048400194828	-0.0708338385814175	-0.766838304586654	-0.903266368548416	0	0	0	0	0	0	0	0.2875
PTSD-	-0.107926442906582	0.0345824098601255	0.0379058131802604	1.1428203918577	-0.409646729496146	-0.161096828395654	-0.0350103148631608	0.588701400858914	0.272727272727273	0.181818181818182	0	0.181818181818182	0	0.272727272727273	0.0317460317460317	0.5125
PTSD-	-0.459494830398073	-1.42780744555114	-2.65248279070383	-1.34028666324859	-0.441194744097848	-0.61802978064031	-1.55598881055095	-1.38404705439986	0.0625	0	0.125	0.1875	0.4375	0.0625	0.158730158730159	0.3375
PTSD-	1.90291335970609	-0.785057656119543	1.23941145910683	-0.405696437263015	-0.0764586330862329	-0.031972862149529	1.57116240940646	-0.595377046691279	0	0	0.5	0	0.166666666666667	0.166666666666667	0.0158730158730159	0.325
PTSD-	-1.21110697244829	-0.127386391414474	-1.05293610359501	0.357930160082719	-0.158146067276675	-0.632492543441927	-1.13202153802165	0.115271884334122	0.0909090909090909	0.181818181818182	0.212121212121212	0.121212121212121	0.0909090909090909	0.181818181818182	0.158730158730159	0.35
PTSD-	0.269181408231239	-0.233077827378147	-2.21466648532934	0.401533003805542	-0.27544534083102	-1.15930657977168	-0.972742538549051	0.0842275882136975	0.230769230769231	0	0.230769230769231	0.153846153846154	0.230769230769231	0.0769230769230769	0.0793650793650794	0.4125
PTSD-	0.0398393020967707	-0.776621320520578	0.00402113239450688	-0.0377721759311455	-0.229188065483441	-0.361686665338714	0.0219302172456388	-0.407196748225862	0.111111111111111	0.222222222222222	0.111111111111111	0.222222222222222	0	0.111111111111111	0.0793650793650794	0.4125
PTSD-	-0.0205623048077343	-0.250914340994697	-0.814549110852278	-0.446529392394715	-0.0183834258554075	-0.466865241391599	-0.417555707830006	-0.348721866694706	0.05	0.05	0.1	0.15	0.3	0.15	0.0158730158730159	0.2875
PTSD+	1.20551932923103	-1.23306016693867	1.92571207910274	-0.910855086407988	1.53832386846978	-0.730110358460789	1.56561570416689	-1.07195762667333	0.321428571428571	0.107142857142857	0.107142857142857	0.107142857142857	0.178571428571429	0.0714285714285714	0.0476190476190476	0.3375
PTSD+	0.283549092948137	0.400101178695257	-0.0531826666936511	-0.177389371410522	-0.516231594674587	-0.516463959888631	0.115183213127243	0.111355903642367	0.25	0.113636363636364	0.204545454545455	0.113636363636364	0.181818181818182	0.0681818181818182	0.0793650793650794	0.4625
PTSD+	0.0776960964094974	-0.0485695444510006	2.22970108106195	-1.54126142047497	0.787214845884965	-0.692224682470912	1.15369858873572	-0.794915482462987	0.205128205128205	0.128205128205128	0.179487179487179	0.153846153846154	0.179487179487179	0.102564102564103	0.0793650793650794	0.675
PTSD+	0.181133990974485	-0.0533438250402958	-0.0426030761895885	-0.0146898302763953	0.487904592622219	-1.12576572374296	0.0692654573924482	-0.0340168276583456	0.307692307692308	0.115384615384615	0.153846153846154	0.115384615384615	0.0384615384615385	0.192307692307692	0.0952380952380952	0.575
PTSD+	0.124565209033753	-0.0311401364858984	0.111871691078114	-0.228253021234076	0.706579129245585	-1.13767621502122	0.118218450055933	-0.129696578859987	0.264150943396226	0.113207547169811	0.150943396226415	0.150943396226415	0.150943396226415	0.0943396226415094	0.0476190476190476	0.35
PTSD+	0	0	0	0	1.55513087088758	0.418770074558256	0	0	0.210526315789474	0.315789473684211	0	0.157894736842105	0.105263157894737	0.0526315789473684	0.0317460317460317	0.25
PTSD+	0.496748860942969	1.02139904401859	0.0785164085335275	-1.35585178481548	-0.190619398308579	-1.75321893649375	0.287632634738248	-0.167226370398445	0.179487179487179	0.205128205128205	0.128205128205128	0.128205128205128	0.153846153846154	0.128205128205128	0.0476190476190476	0.3125
PTSD+	-0.376516080184196	0.0288501559928732	-0.314245071526278	-0.132572844848812	-0.0571459195334781	-0.619413410855103	-0.345380575855237	-0.0518613444279693	0.214285714285714	0.142857142857143	0.196428571428571	0.0892857142857143	0.160714285714286	0.142857142857143	0.253968253968254	0.6125
PTSD+	0.134424932064951	-0.22432676083333	-0.112658889526434	-0.0779542250490694	-0.565259886020827	0.21608084089697	0.0108830212692588	-0.1511404929412	0.3	0.0333333333333333	0.133333333333333	0.2	0.3	0.0333333333333333	0.0634920634920635	0.4125
PTSD+	8.81216981727002e-05	-0.337804976653437	0.0602204142397148	-0.423303406676843	-0.216783490916207	-0.43359824522563	0.0301542679689438	-0.38055419166514	0.19672131147541	0.0983606557377049	0.19672131147541	0.131147540983607	0.180327868852459	0.131147540983607	0.174603174603175	0.5875
PTSD+	0.826604524906715	-1.56685321101238	-0.304664134406176	-0.174520516284883	0.00928070596079269	-0.0787141000446657	0.260970195250269	-0.870686863648632	0.459459459459459	0	0.135135135135135	0.216216216216216	0.0540540540540541	0.0810810810810811	0.0317460317460317	0.625
PTSD+	-0.087549922483393	0.058978687495213	-0.391413032125449	-1.04023785602183	-0.0196668590927296	0.209641385092335	-0.239481477304421	-0.490629584263308	0.234375	0.109375	0.15625	0.09375	0.15625	0.1875	0.238095238095238	0.4
PTSD+	-0.155317041545638	-0.441309226640949	-0.559955544104123	-0.454493984601593	-0.326564371514248	-0.307156365833148	-0.357636292824881	-0.447901605621271	0.272727272727273	0.127272727272727	0.181818181818182	0.127272727272727	0.145454545454545	0.0909090909090909	0.206349206349206	0.575
PTSD+	0.724677880054541	-0.232178237115665	0	0	0	0	0.362338940027271	-0.116089118557832	0.3125	0.1875	0.0625	0.0625	0.15625	0.09375	0.0793650793650794	0.35
PTSD+	-1.38447922778708	-1.24673473844854	-0.981255870861612	-1.77082975629026	-0.715837507791182	-1.56655688802527	-1.18286754932435	-1.5087822473694	0.129032258064516	0.129032258064516	0.032258064516129	0.129032258064516	0.225806451612903	0.225806451612903	0.0476190476190476	0.3
PTSD+	0.345175482390143	-1.05506744821991	0.0742862412904975	-0.164878676514433	-0.0667559187651685	-0.226454726793347	0.20973086184032	-0.60997306236717	0.121951219512195	0.170731707317073	0.268292682926829	0.146341463414634	0.170731707317073	0.0975609756097561	0.206349206349206	0.5125
PTSD+	-0.474530962998498	0.0266851980831793	-0.23223399997149	-0.099696093308167	-0.243504314299168	-0.952563033510785	-0.353382481484994	-0.0365054476124939	0.184210526315789	0.0789473684210526	0.289473684210526	0.131578947368421	0.0789473684210526	0.131578947368421	0.206349206349206	0.525
PTSD+	-0.392153570991468	-0.338379023126146	-0.24415155184274	-0.301023077406772	0.952278405017051	-0.623071175675998	-0.318152561417104	-0.319701050266459	0.269230769230769	0.0384615384615385	0.0769230769230769	0.0769230769230769	0.269230769230769	0.115384615384615	0.19047619047619	0.725
PTSD+	-0.660869099464711	-0.315541758985988	-0.00817559462841318	-0.0158776389674312	0.429384209390048	-0.515044110343984	-0.334522347046562	-0.16570969897671	0.253968253968254	0.111111111111111	0.142857142857143	0.126984126984127	0.19047619047619	0.126984126984127	0.285714285714286	0.675
PTSD+	0.312915783840134	-1.25781867362594	0.344442724108134	-0.244453880075711	-0.0709992597009056	-0.243979514575176	0.328679253974134	-0.751136276850824	0.5	0.227272727272727	0	0.0909090909090909	0.136363636363636	0.0454545454545455	0	0.3375
PTSD+	0.798505476247392	-1.53573577833971	3.37600284678866	-0.549447835004656	1.84004411513632	-1.74566476462641	2.08725416151803	-1.04259180667218	0.195652173913043	0.0869565217391304	0.239130434782609	0.130434782608696	0.195652173913043	0.0869565217391304	0.317460317460317	0.65
PTSD+	0.340128496054844	-1.21697745608643	-0.0310124581700128	-0.10633261081371	0.360425942771208	-0.55266117812846	0.154558018942416	-0.661655033450072	0.245901639344262	0.114754098360656	0.163934426229508	0.0983606557377049	0.19672131147541	0.114754098360656	0.26984126984127	0.7
PTSD+	-1.13392550688705	-1.07137938104574	-0.909295768515972	-0.157958379247948	-0.00235920139973443	-0.0084784255475236	-1.02161063770151	-0.614668880146842	0.25	0	0	0.125	0.25	0.25	0.0634920634920635	0.375
PTSD+	0.000195019119587258	-0.000923602251466656	-8.12583839471164e-05	2.42378757061958e-05	-0.648130916719887	-0.0698412881870656	5.68803678200708e-05	-0.00044968218788023	0.2	0.08	0.08	0.24	0.16	0.24	0.0793650793650794	0.3375
PTSD+	-0.0949681393464191	-2.13228326545806	0.46680849881587	-1.74345137048476	0.0111517988051082	-0.0494661586186567	0.185920179734725	-1.93786731797141	0.36	0.12	0.16	0.16	0.04	0.12	0	0.4625
PTSD+	0.00575987020440145	-0.00523135147149687	0.00623855818855091	0.0106889018925497	-0.00525095551976839	0.00617766425713234	0.00599921419647618	0.00272877521052642	0.27906976744186	0.116279069767442	0.186046511627907	0.0930232558139535	0.162790697674419	0.13953488372093	0.0793650793650794	0.425
PTSD+	-0.288936996548381	-0.595634591884758	-0.192652490164277	0.742493012797078	-0.0098513203193045	-0.020417501771918	-0.240794743356329	0.0734292104561599	0.173913043478261	0.108695652173913	0.239130434782609	0.0869565217391304	0.239130434782609	0.0869565217391304	0.222222222222222	0.5
PTSD+	0.207105601009525	-0.674014953788301	0.0212315338824957	-0.104375268188045	0.152454269377774	-1.28426563432559	0.11416856744601	-0.389195110988173	0.318181818181818	0.0681818181818182	0.159090909090909	0.113636363636364	0.136363636363636	0.113636363636364	0.0476190476190476	0.375
PTSD+	-0.442284318956358	0.687143581181216	0.000562793547271329	0.00215847044454726	0.283229338960021	-1.10383105321602	-0.220860762704543	0.344651025812882	0.258064516129032	0.0967741935483871	0.161290322580645	0.193548387096774	0.0967741935483871	0.0967741935483871	0.0634920634920635	0.375
PTSD+	-0.219174825650318	-1.98089024147621	-0.251493875845871	-0.754663356516118	0.341627067579605	-1.04574794040542	-0.235334350748094	-1.36777679899617	0.25	0.05	0.15	0.15	0.175	0.15	0.158730158730159	0.75
PTSD+	0.727824599801169	-0.842882592671982	0.581250572509941	-0.729887477725846	-0.569424693444871	-0.875892213886874	0.654537586155555	-0.786385035198914	0.289473684210526	0.105263157894737	0.210526315789474	0.105263157894737	0.105263157894737	0.157894736842105	0.174603174603175	0.3875
PTSD+	3.37673704421654	-2.63111443066032	1.99506780719171	-3.20021933079438	0.100312244415512	0.231372085033703	2.68590242570412	-2.91566688072735	0.075	0.075	0.175	0.15	0.325	0.125	0.206349206349206	0.4625
PTSD+	0.4445961274134	-0.270251524335789	-0.712379412909318	0.0177831437021436	-1.91275280435556	0.660723048391121	-0.133891642747959	-0.126234190316823	0.322033898305085	0.101694915254237	0.11864406779661	0.135593220338983	0.11864406779661	0.135593220338983	0.253968253968254	0.3625
PTSD+	0.382305633831491	-2.73662739762325	-0.00134301430997717	-0.514887004977416	-0.158606999180296	0.352222320720457	0.190481309760757	-1.62575720130033	0.294117647058824	0.117647058823529	0.176470588235294	0.0294117647058824	0.147058823529412	0.147058823529412	0.19047619047619	0.525
PTSD+	-1.94353008842671	-0.669141437018862	-0.0524190564130879	-0.0623974561370989	-0.086695775856103	-0.071953267088158	-0.997974572419899	-0.36576944657798	0.111111111111111	0	0	0.333333333333333	0.222222222222222	0.222222222222222	0.0476190476190476	0.3375
PTSD+	-0.316692733908177	0.303728082272601	-0.0775119684934448	-0.23640731159951	-0.0140999716173698	-0.0448864883594891	-0.197102351200811	0.0336603853365455	0.208333333333333	0.145833333333333	0.229166666666667	0.166666666666667	0.0416666666666667	0.125	0.174603174603175	0.575
PTSD+	-0.324537369906534	-0.0451799298183647	-0.398922241764215	-0.39474662167385	0.477324258824104	-2.19936665586116	-0.361729805835374	-0.219963275746107	0.125	0	0.25	0.1875	0.125	0.25	0.0476190476190476	0.4625
PTSD+	0.331200090033606	-0.655329167216461	-0.00730681679113839	-0.0810784428844017	0.766116458019087	-0.86404909276142	0.161946636621234	-0.368203805050431	0.277777777777778	0.0555555555555556	0.194444444444444	0.166666666666667	0.111111111111111	0.138888888888889	0.0476190476190476	0.5
PTSD+	2.04468965556752	-1.39084936393845	2.36950021431895	-1.11567239595825	1.37339581865099	-0.0918914464432166	2.20709493494323	-1.25326087994835	0.142857142857143	0.0714285714285714	0.0714285714285714	0.142857142857143	0.142857142857143	0.214285714285714	0.0158730158730159	0.25
PTSD+	-0.879025742119815	0.753054117100334	-1.16205281228098	-0.956983229377447	-1.29068202664181	-1.02801275633996	-1.0205392772004	-0.101964556138557	0.24390243902439	0	0.24390243902439	0.121951219512195	0.0975609756097561	0.195121951219512	0.238095238095238	0.275
PTSD+	0.117798177489336	0.0243996387571206	0.615543218632166	0.262665562213932	0.425841778126227	-0.823757219790236	0.366670698060751	0.143532600485526	0.2	0	0	0.3	0.1	0.2	0.0793650793650794	0.325
PTSD+	-0.013587345963759	0.162327477966191	-0.0327091130139217	-0.0360227452669974	-0.189893571980314	0.132864107239494	-0.0231482294888403	0.0631523663495968	0.1	0	0.233333333333333	0.166666666666667	0.266666666666667	0.233333333333333	0.19047619047619	0.375
PTSD+	0.190858643067806	-0.292511015230252	0.0125260791327437	-1.36883678541448	0.591657933679896	-1.58702923479707	0.101692361100275	-0.830673900322364	0.24390243902439	0.146341463414634	0.170731707317073	0.146341463414634	0.121951219512195	0.0975609756097561	0.126984126984127	0.55
PTSD+	1.36949859282871	-1.75024368703895	0.908596490174411	-1.75447817537908	-1.18928702808885	-0.708418091921493	1.13904754150156	-1.75236093120902	0.0967741935483871	0	0.129032258064516	0.129032258064516	0.290322580645161	0.225806451612903	0.111111111111111	0.3875
PTSD+	-0.136988774974937	-0.996462739476001	-0.0188360057147496	0.00553940078655194	-0.0591362382887535	0.0516040071024031	-0.0779123903448433	-0.495461669344724	0.363636363636364	0.113636363636364	0.0909090909090909	0.113636363636364	0.136363636363636	0.0909090909090909	0.222222222222222	0.575
PTSD+	0.829427790210277	-0.739093988878983	-0.364248743079957	-0.128468910325318	-0.719006844424905	-0.857751318513583	0.23258952356516	-0.43378144960215	0.242424242424242	0.212121212121212	0.0606060606060606	0.0606060606060606	0.151515151515152	0.151515151515152	0.158730158730159	0.4875
PTSD+	-0.602696113794652	-0.371387100886731	-0.671504238964411	-0.682467466395182	-0.52504316482759	-1.33657317706295	-0.637100176379532	-0.526927283640956	0.333333333333333	0.0833333333333333	0.0833333333333333	0.166666666666667	0.208333333333333	0.0833333333333333	0	0.475
PTSD+	-0.806072147932289	-0.958301995190096	0.189126015255198	-0.310196901060589	0.121877986486285	-0.771438376992472	-0.308473066338545	-0.634249448125342	0.105263157894737	0	0.263157894736842	0.105263157894737	0.210526315789474	0.263157894736842	0.158730158730159	0.35
PTSD+	-1.08820944496394	0.0594720552560575	-1.38481501273532	0.419732910512324	-1.53707945780032	-1.25755469359547	-1.23651222884963	0.239602482884191	0.32258064516129	0.032258064516129	0.225806451612903	0.0645161290322581	0.0645161290322581	0.193548387096774	0.19047619047619	0.4375
PTSD+	0.758565558156364	-1.72322206481473	-1.91112144288378	-1.49917704548742	1.55839272727299	-1.53512718555089	-0.576277942363708	-1.61119955515107	0.35	0.075	0.05	0.1	0.2	0.125	0.206349206349206	0.6
PTSD+	-1.33364120942218	0.137733506147264	-1.32448724921402	0.851884197349034	0.555303033409581	-1.60086413894018	-1.3290642293181	0.494808851748149	0.25	0.2	0.05	0.05	0.25	0.125	0.111111111111111	0.6
PTSD+	1.35698726453774	-1.09466938109314	0.517290337360162	-0.62347869018885	0.111043569907916	-0.0852831250765865	0.937138800948951	-0.859074035640995	0.235294117647059	0.156862745098039	0.117647058823529	0.156862745098039	0.117647058823529	0.137254901960784	0.253968253968254	0.3
PTSD+	-0.00323244610396841	-0.0167234357893206	0.0816083355549074	0.0649167186526067	-0.30732092568465	-0.476382919001502	0.0391879447254695	0.024096641431643	0.294117647058824	0.147058823529412	0.176470588235294	0.0882352941176471	0.205882352941176	0.0588235294117647	0.142857142857143	0.4375
PTSD+	-0.264037509007455	-1.53817112935462	-0.239917576011008	-1.45693422625178	0.0278242141926624	-0.649612595670137	-0.251977542509232	-1.4975526778032	0.333333333333333	0	0.242424242424242	0.212121212121212	0.0909090909090909	0.121212121212121	0.206349206349206	0.25
PTSD+	0.178563378553493	-0.290577965464375	-0.025739978919463	-0.627659872123438	-0.328231307823976	-0.930880178287263	0.0764116998170148	-0.459118918793907	0.2	0.1	0.04	0.16	0.32	0.1	0.238095238095238	0.3375
